# Supplementary material for: USP52 regulates DNA end resection and chemosensitivity through removing inhibitory ubiquitination from CtIP
Source: Nat Commun. 2020 Oct 23;11:5362. doi: 10.1038/s41467-020-19202-0 (PMC7584643; doi:10.1038/s41467-020-19202-0)
Supplement: Supplementary file 4 — Source Data [file 41467_2020_19202_MOESM4_ESM.xlsx]

## Sheet: Figure 1 
A							B						C
D
									E
F							G						H
Relative intensity
	Figure 1F	Figure S1D	Figure SE					Figure 1G	Figure S1F	Figure S1G					Figure 1H	Figure S1I	Figure S1J
Ctrl shRNA	1	1	1				Vector control	1	1	1				Ctrl shRNA	1	1	1
USP52 sh-1	3.14762	2.71537	3.987				FLAG-uSP52	0.415315	0.206116	0.144993				Ctrl shRNA+IR	0.270045	0.167186	0.171678
USP52 sh-2	3.45428	2.1253	4.32177				FLAG-USP52 ∆UCH	1.04736	1.40113	0.910193				USP52 sh-1	1.83635	2.96498	1.91727
														USP52 sh-1+IR	2.14205	3.41825	1.39036
														USP52 sh-2	2.34945	3.21586	1.52947
														USP52 sh-2+IR	1.89724	3.32617	0.948582

## Sheet: Figure 2
Figure 2A
									Figure 2C									Figure 2E								Figure 2F
																				Control shRNA	USP52 shRNA-1	USP52 shRNA-2					Control shRNA	USP52 shRNA-1	USP52 shRNA-2
	con shRNA	con shRNA+IR	USP52 shRNA-1	USP52 shRNA-2+IR	USP52 shRNA-2	USP52 shRNA-2+IR				4-OHT-			4-OHT+							10	0	8					1	2	11
	4	10	2	17	11	22		DSB1	Control shRNA	1.06021	1.12118	0.823946	1.3633	1.02577	0.495099					30	0	2					4	15	0
	11	5	5	16	12	32			Control shRNA+CtIP	1.49172	0.822351	1.0197	14.2282	19.2244	15.7137					26	0	22					6	4	1
	8	21	8	19	0	13			USP52 shRNA-1+CtIP	1.88666	1.08233	1.03346	9.21842	12.5422	13.6758					13	0	17					16	5	6
	5	27	3	6	0	11			USP52 shRNA-2+CtIP	1.19345	1.04499	1.03967	16.8399	14.045	25.1011					18	4	0					17	1	4
	7	6	0	16	3	17		DSB2	Control shRNA	0.802365	0.864182	1.44219	1.21474	0.886503	0.808733					1	0	8					18	6	8
	10	5	6	21	0	18			Control shRNA+CtIP	1.89399	1.53824	2.42801	24.5344	16.462	13.094					23	0	3					20	5	4
	12	13	12	13	15	6			USP52 shRNA-1+CtIP	1.53424	1.43012	1.66082	16.4722	25.4259	22.006					19	0	17					21	7	4
	13	6	7	7	0	3			USP52 shRNA-2+CtIP	0.721998	0.688476	0.709345	16.5048	17.028	17.226					6	0	5					4	9	3
	14	7	8	28	14	20														9	13	7					19	12	0
	12	7	12	15	9	2														23	18	8					5	13	4
	0	6	4	11	4	4														1	0	5					23	12	3
	12	2	8	7	2	15														6	21	2					1	7	0
	1	12	8	10	2	3														23	0	10					21	3	1
	9	14	5	4	8	0														16	4	8					22	2	5
	9	12	12	3	3	1														17	0	0					18	11	8
	3	16	0	18	0	2														2	19	11					20	0	5
	1	12	10	4	0	1														27	7	6					9	9	1
	5	7	5	20	9	3														20	3	6					19	12	8
	6	12	1	12	1	26														27	16	5					8	8	0
	1	36	6	8	0	11		Figure 2D												33	21	32					17	9	0
	0	12	6	6	0	18				Ctrl shRNA			USP52 shRNA-1			USP52 shRNA-2				3	0	21					18	29	10
	3	25	3	17	18	14			DSB 335	13.9622	15.7079	11.1231	3.1834	3.30045	2.92672	3.289	4.46722	5.08455		13	0	3					19	2	0
	16	7	13	15	14	9			DSB 1618	3.0179	4.97322	3.52251	1.35085	0.50865	1.22014	0.706852	0.724683	0.712284		7	10	14					3	19	1
	0	16	6	3	0	19			DSB 3500	1.25746	1.38401	1.16541	0.085082	0.459299	0.106811	0.262583	0.204798	0.162874		30	3	12					13	6	0
	9	26	0	11	19	4														7	3	17					11	0	2
	1	20	2	17	3	11														23	12	21					1	2	10
	14	17	7	10	0	16														26	3	3					8	4	3
	7	6	2	2	1	10														2	0	1					15	2	13
	14	0	9	20	2	8														4	23	0					6	13	1
	0	17	0	16	0	7														24	1	3					11	1	7
	5	13	5	12	3	9														28	0	26					2	7	5
	0	7	11	10	0	17														26	0	17					4	4	6
	10	4	3	10	16	3														32	0	6					15	25	6
	0	7	13	9	15	14														32	0	15					8	5	5
	0	15	4	10	3	4														34	0	4					4	6	2
	0	16	0	9	27	13														19	7	2					17	25	1
	16	28	5	14	11	20														15	7	6					13	7	1
	16	6	0	13	11	4														26	1	2					3	6	4
	7	19	1	23	5	6														15	7	1					14	2	4
	13	6	6	23	2	3														15	25	21					17	11	2
	3	3	9	11	7	18														23	0	16					5	13	6
	18	3	13	25	5	10														12	1	8					4	12	0
	5	18	0	16	14	2														15	35	10					1	8	1
	0	12	1	16	2	11														10	1	4					0	32	1
	1	25	4	25	11	21														64	6	13					11	5	12
	2	31	0	23	6	23														21	7	4					9	13	6
	17	20	0	27	9	11														19	3	1					8	14	2
	2	21	9	27	0	10														19	2	16					1	4	5
	5	20	1	7	8	15														32	19	2					13	9	4
	21	13	4	13	16	14														22	13	13					19	15	10
	13	16	1	9	7	12														20	4	2					17	1	4
	6	30	8	10	8	8														4	5	5					6	25	17
	10	21	19	11	0	23														9	2	0					29	0	0
	0	13	10	20	5	1														11	0	11					10	4	3
	3	9	4	3	15	14														24	1	9					11	8	4
	4	6	16	27	9	31														29	0	7					19	5	2
	11	7	23	5	12	9														14	0	4					10	7	4
	4	24	7	12	10	6														7	0	7					3	10	0
	1	19	20	20	8	15														25	11	13					19	11	1
	5	14	2	18	17	8														14	1	6					15	7	4
	38	2	7	26	0	7														17	1	4					14	13	8
	3	23	0	20	14	15														9	0	11					12	11	9
	6	12	17	5	15	28														13	0	10					20	6	8
	19	3	0	14	10	2														14	2	4					7	1	1
	2	11	1	11	6	7														8	11	6					2	1	1
	12	25	0	20	2	8														17	9	8					11	1	11
	0	9	0	5	1	23														12	19	5					12	1	11
	0	1	0	7	0	15														15	20	6					11	19	6
	9	31	16	9	10	21														2	0	23					4	1	7
	16	18	1	17	0	20														20	13	9					25	8	1
	4	4	9	8	0	17														12	7	27					17	11	5
	1	10	22	3	9	20														18	0	3					9	4	7
	5	10	14	9	0	19														24	17	7					12	7	8
	9	2	1	7	0	22														20	11	21					15	22	14
	11	0	1	4	6	11														21	9	5					24	6	0
	2	3	7	20	3	7														8	2	5					1	10	4
	7	22	3	23	2	4														27	4	8					8	21	5
	13	21	13	9	5	4														16	8	9					2	14	1
	3	26	4	12	4	8														5	4	7					21	5	8
	4	23	1	0	4	12														11	8	12					30	22	6
	0	23	5	26	10	2														8	5	5					2	9	1
	23	7	14	15	7	17														19	8	8					2	7	3
	0	13	3	17	16	13														12	22	14					14	7	3
	0	12	7	1	0	14														4	32	3					22	6	3
	7	10	7	8	1	8														1	15	26					5	10	0
	0	20	4	25	19	10														25	4	1					12	8	7
	2	5	10	21	4	6														1	13	18					10	10	9
	2	29	13	20	1	12														5	26	1					17	9	14
	0	15	22	19	5	7														0	15	6					15	14	12
	3	26	7	20	0	25														13	3	6					17	12	21
	6	6	5	10	0	21														2	1	9					17	4	10
	6	17	1	10	5	19														0	5	24					2	7	6
	5	1	10	11	21	3														13	0	8					12	3	2
	16	31	1	14	0	9														14	25	3					12	18	10
	3	37	12	12	2	2														0	11	9					11	9	5
	4	8	8	16	30	17														3	3	8					15	8	5
	3	8	0	32	1	13														31	6	11					21	6	1
	1	14	0	14	4	15														43	38	11					6	11	9
	2	18	1	22	3	20														4	5	7					11	5	6
	8	6	16	24	10	15														29	3	13					19	1	1
	33	9	3	20	20	14														9	19	15					13	10	6
	3	3	4	7	16	15														18	0	3					10	1	6
	27	13	0	6	0	16														25	36	14					18	4	10
	17	9	11	30	0	25														20	1	4					18	6	1
	0	10	10	26	21	16														2	7	9					6	5	3
	6	4	28	19	1	13														13	3	6					7	12	4
	2	0	0	32	0	20														16	4	8					14	1	6
	16	0	9	12	9	19														8	5	6					8	3	4
	1	17	12	29	6	6														4	14	2					17	6	5
	17	26	10	24	1	10														28	18	16					12	2	0
	0	0	0	1	8	13														4	29	1					9	7	1
	1	1	0	14	0	6														5	22	20					24	7	3
	0	4	6	12	1	12														16	9	11					13	2	14
	2	7	8	8	9	5														30	24	17					19	1	4
	4	11	4	12	8	0														9	32	11					10	3	0
	4	22	9	5	11	16														18	14	15					14	10	5
	6	21	16	12	12	2														33	5	9					15	13	11
	3	3	6	21	13	11														0	12	12					5	9	5
	4	13	0	26	14	2														2	16	5					2	3	7
	8	13	9	1	11	15														10	3	4					13	0	6
	18	8	0	2	18	9														1	0	24					11	33	3
	3	2	0	18	4	24														24	1	11					13	11	6
	10	18	0	0	8	13														1	1	8					10	24	6
	1	24	19	9	5	9														4	31	27					5	4	7
	11	14	4	24	0	0														1	0	0					18	0	9
	12	4	5	11	4	2														29	8	12					6	17	3
	0	18	23	18	17	7														3	14	7					27	7	10
	12	29	1	23	36	11														3	8	7					14	1	11
	9	10	8	13	1	13														2	3	6					4	30	13
	16	5	16	2	25	6														25	6	25					10	24	8
	3	10	6	10	1	24														19	6	11					23	20	6
	18	4	9	22	22	16														1	3	7					6	8	3
	6	9	0	4	16	5														1	0	7					13	12	10
	13	12	7	10	20	9														3	27	12					2	1	12
	2	15	4	15	20	15														31	7	8					16	0	0
	9	15	2	27	2	5														15	14	3					13	2	0
	7	7	3	0	0	20														37	8	0					14	3	2
	0	7	10	6	4	18														25	15	24					21	13	15
	3	21	0	17	1	18														11	7	7					2	8	0
	10	16	18	12	3	8														0	3	7					0	0	8
	0	7	13	10	4	4														0	7	1					4	2	8
	5	24	10	8	3	11														10	20	11					15	0	5
	17	13	5	12	2	1														6	16	1					15	3	2
	0	19	0	2	16	17														3	1	13					9	4	3
	0	27	14	14	4	10														7	0	7					11	3	12
	2	16	19	13	7	13														15	9	11					13	2	11
	12	22	12	32	12	11														4	0	8					5	2	16
	4	20	14	8	3	6														13	3	12					15	1	2
	0	14	7	28	3	8														12	7	10					1	12	4
	1	14	16	0	1	10														10	6	13					1	1	6
	6	4	1	20	15	22														18	3	3					0	1	6
	0	22	8	19	2	23														39	5	15					5	0	1
	0	4	0	32	1	17														26	16	13					7	22	13
	0	30	10	32	1	30														28	23	5					20	0	5
	0	15	2	3	35	23														4	8	19					9	0	7
	0	21	15	0	20	26														1	2	7					4	2	15
	7	2	25	2	0	7														5	0	2					1	1	4
	4	23	12	4	1	12														22	5	3					22	1	9
	26	25	0	24	10	3														11	7	7					16	6	17
	16	5	3	1	10	4														28	0	7					5	0	5
	0	0	0	12	0	9														0	19	17					10	1	4
	10	10	1	22	14	11														22	2	8					8	3	0
	1	22	9	9	0	19														15	9	27					22	1	13
	13	12	9	13	9	21														3	11	8					12	3	10
	4	5	4	14	9	14														20	12	1					4	1	0
	0	20	0	8	1	19														24	0	4					12	2	5
	0	0	18	11	11	1														29	10	6					16	0	5
	0	0	9	22	0	15														16	13	22					5	0	3
	0	1	10	9	4	11														5	10	7					0	2	15
	5	1	20	4	7	5														24	26	28					3	1	13
	2	15	3	32	10	17														26	13	5					2	1	26
	0	23	18	11	9	10														12	5	2					2	11	2
	13	17	1	20	20	10														35	0	27					14	2	17
	3	8	0	21	0	10														29	1	0					0	2	6
	1	13	9	17	9	13														20	8	8					19	1	9
	1	2	6	16	14	13														20	7	15					14	7	9
	0	9	10	2	11	12														23	5	22					5	9	14
	7	19	0	14	8	10														25	0	18					25	2	10
	1	8	0	2	11	8														23	18	17					11	10	5
	7	25	12	11	11	11														10	7	6					22	10	6
	0	18	22	19	0	3														1	0	1					7	5	5
	11	26	0	23	1	2														20	16	0					14	3	6
	10	6	3	11	4	11														5	31	11					10	3	12
	17	11	8	4	3	3														13	9	7					4	2	3
	0	31	10	15	3	23														16	10	27					14	11	14
	8	18	12	22	8	32														10	0	5					11	1	7
	4	3	1	22	14	1														15	27	3					11	0	0
	1	25	11	7	13	14														38	7	2					2	0	7
	2	31	9	7	11	13														19	29	12					13	0	4
	5	7	8	11	1	3														9	4	30					1	0	9
	7	10	21	18	11	6														29	1	2					11	1	11
	10	14	2	0	0	18														5	31	3					12	6	19
	12	4	6	9	16	0														13	30	15					21	14	12
	12	18	1	7	16	3														8	24	23					0	23	7
	13	25	0	23	2	20														21	4	23					14	0	3
	0	14	14	3	4	13														31	14	22					1	2	17
	0	6	6	6	0	7														6	22	7					20	2	12
	2	6	6	10	4	4														8	0	9					9	1	7
	5	2	2	14	14	9														14	27	14					15	0	2
	7	15	15	15	5	11														3	25	4					26	1	8
																				11	10	12					19	22	1
																				4	28	10					2	0	0
																				4	18	8					13	9	5
																				4	15	16					7	0	9
																					9	7					7	0	3
																					3	1					4	0	2
Figure 2G																						15					12	0	9
		Control shRNA	USP52 shRNA-1	USP52 shRNA-2																		3					4	1	0
		101.279	58.1384	63.8465																		15					2	0	9
		96.122	69.1497	60.0857																		1					17	19	5
		102.599	67.2466	63.2555																		3					27	0	3
																						11					4	0	14
																						16					14	16	2
																						11					25	30	6
Figure 2H																						2					0	0	0
		Control shRNA				USP52 shRNA				USP52 shRNA+WT USP52				USP52 shRNA+USP52∆WD40								0					0	9	4
	DSB 335	4.1061	4.38403	3.5253	4.23291	2.08034	1.6842	2.00743	1.06879	4.50756	3.16582	4.02452	3.85446	2.01718	2.1234	0.966279	1.04305					12					2	0	6
	DSB 1618	1.96273	1.73706	1.30362	1.79905	0.347323	0.948691	0.762172	0.757706	1.91631	1.86891	1.71448	1.15293	0.901792	0.780508	0.872351	0.355187					13					10	16	9
	DSB 3500	0.338865	0.585718	0.481636	0.34083	0.137292	0.126025	0.213501	0.171907	0.334031	0.314559	0.597987	0.437889	0.139026	0.233517	0.193772	0.124152					7					6	3	11
																						3					17	9	6
																						1					19	20	8
																											18	5	10
																											19	14	5
																											12	9	6
																											16	2	0
Figure 2I																											9	13	11
		Control shRNA	USP52 shRNA	USP52 shRNA+WT USP52	USP52 shRNA+USP52 ∆DW40																							5	5
		101.858	57.7519	105.214	60.3975																							5	5
		93.5844	62.1635	104.163	68.6286																							2	2
		104.557	68.2745	104.823	61.9723																							5	5
																												13	13
Figure 2 J
	Control shRNA			USP52 shRNA-1			USP52 shRNA-2
0	157	147	162	144	138	152	162	166	149
1	121	112	137	89	72	91	92	82	73
2	105	99	118	63	54	72	70	62	54
3	83	92	103	48	40	55	47	42	35
4	61	82	72	31	24	40	33	25	19
	155.333			144.667			159
0	101.073	94.6352	104.292	99.5391	95.3917	105.069	101.887	104.403	93.7107
1	77.897	72.103	88.1974	61.5207	49.7696	62.9032	57.8616	51.5723	45.9119
2	67.5966	63.7339	75.9657	43.5484	37.3272	49.7696	44.0252	38.9937	33.9623
3	53.4335	59.2275	66.309	33.1797	27.6498	38.0184	29.5597	26.4151	22.0126
4	39.2704	52.7897	46.3519	21.4286	16.5899	27.6498	20.7547	15.7233	11.9497
Figure 2 K
	Control shRNA			USP52 shRNA-1			USP52 shRNA-2
	165	153	159	154	156	153	130	139	147
	102	115	119	62	70	67	62	62	65
	76	85	86	52	48	45	43	39	41
	68	64	76	32	28	24	29	27	24
	159			154.333			138.667
0	103.774	96.2264	100	100	101.299	99.3506	94.2029	100.725	106.522
0.5	64.1509	72.327	74.8428	40.2597	45.4545	43.5065	44.9275	44.9275	47.1014
1	47.7987	53.4591	54.0881	33.7662	31.1688	29.2208	31.1594	28.2609	29.7101
1.5	42.7673	40.2516	47.7987	20.7792	18.1818	15.5844	21.0145	19.5652	17.3913

## Sheet: Figure 3
															Figure 3D
Figure 3A	Control shRNA			USP52 shRNA			USP52 shRNA+WT USP52				USP52 shRNA+USP52∆WD40						Control shRNA	USP52 shRNA	USP52 shRNA+WT USP52	USP52 shRNA+USP52∆WD40
	DSB 335	8.63912	9.97928	9.26098	4.55603	3.5631	4.24854	10.0383	10.2656	13.7104	3.30247	1.97075	1.58771				102.027	70.7734	90.8119	72.1645
	DSB 1618	3.54837	3.28519	2.71282	1.60752	2.13541	1.76748	5.24089	5.00872	3.83982	1.30514	1.32573	3.05865				100.819	65.4579	104.694	67.1389
	DSB 3500	2.00595	2.41836	2.54109	0.615722	0.534721	1.15225	2.95075	3.55605	2.32865	0.899843	0.758002	1.5099				103.469	63.8431	92.6535	65.5612
																	93.6849	70.0842	101.032	72.824
Figure 3B							Figure 3C
	Control shRNA	USP52 shRNA	USP52 shRNA+WT USP52	USP52 shRNA+USP52∆WD40				Control shRNA	USP52 shRNA	USP52 shRNA+WT USP52	USP52 shRNA+USP52∆WD40				Figure 3E			Control shRNA			USP52 shRNA			CtIP shRNA			USP52 shRNA+CtIP shRNA
	12	13	23	6				17	7	13	10						DSB 335	6.57325	5.167	4.05303	1.39459	2.31145	0.908375	0.570235	0.69994	0.508258	0.549265	0.567578	0.88838
	2	3	12	9				27	7	13	6						DSB 1618	2.22351	2.73181	2.97997	0.433901	0.336442	0.331199	0.172998	0.129115	0.237925	0.239492	0.143944	0.426963
	14	0	10	18				9	5	12	0						DSB 3500	0.359014	0.161925	0.269	0.193982	0.131076	0.225494	0.128039	0.117516	0.090159	0.170106	0.127389	0.165447
	2	0	18	0				20	23	7	6
	22	1	9	9				19	9	3	8
	18	4	4	0				21	16	4	1
	5	8	6	6				17	7	3	2				Figure 3F			Control shRNA	USP52 shRNA	CtIP shRNA	USP52 shRNA+CtIP shRNA
	3	1	21	17				17	2	6	8							99.3253	68.8161	25.2606	29.6503
	10	4	20	10				20	5	16	6							99.2501	67.0356	21.2295	24.2629
	0	2	8	0				38	0	2	8							101.425	68.3471	21.3182	23.0453
	15	4	13	1				6	8	6	19
	10	0	0	2				39	2	10	20
	8	13	26	0				17	7	1	7
	13	0	5	2				10	14	23	18
	3	14	12	0				5	0	16	9
	21	0	0	10				18	20	4	20				Figure 3G
	9	0	14	10				2	5	13	2
	1	1	8	0				17	16	19	8
	19	6	22	0				20	0	36	18
	24	4	13	1				26	2	7	8
	10	0	9	0				15	32	17	7
	8	22	6	4				16	12	12	1
	11	4	89	0				8	0	27	5
	11	1	3	0				3	16	39	4
	20	5	23	6				15	11	22	4
	6	2	11	7				22	1	11	0
	42	3	21	0				12	4	20	13
	3	12	21	16				19	9	10	5
	0	13	9	1				26	1	16	14
	22	0	0	27				16	8	0	7
	18	0	12	0				20	0	31	15
	3	2	4	5				20	0	12	0
	24	9	20	3				12	4	9	1
	11	9	16	9				48	12	14	1
	14	0	25	14				2	12	40	5
	12	2	2	15				17	6	1	12
	11	4	6	16				35	12	22	0
	12	1	5	0				5	33	21	0
	0	1	5	7				27	5	4	2
	4	12	17	0				24	5	49	3
	7	0	11	6				10	2	18	1
	1	0	5	4				23	6	17	5
	9	11	7	1				20	17	7	1
	5	1	17	3				20	4	13	0
	12	0	32	0				20	1	1	5
	3	22	15	2				28	0	4	9
	11	0	0	0				20	7	6	2
	4	2	6	0				25	4	18	7
	16	7	1	9				16	0	5	20
	19	0	10	10				6	1	18	11
	4	8	1	6				5	7	8	5
	2	5	2	1				27	10	11	16
	1	1	1	20				21	20	26	0
	22	13	22	11				19	4	10	0
	2	2	10	0				21	7	13	3
	11	27	24	0				22	16	3	11
	5	0	9	2				1	3	4	2
	10	0	4	7				14	22	4	8
	19	2	7	8				7	1	19	0
	5	7	12	4				19	8	22	17
	5	2	26	0				19	18	7	22
	1	0	6	19				5	23	22	0
	10	4	25	26				4	3	24	14
	2	0	6	0				5	4	33	29				Figure 3H
	17	20	15	8				14	1	25	12
	10	22	9	10				13	13	11	3
	3	4	19	8				15	13	33	3					Control shRNA			USP52 shRNA			USP52 shRNA+WT USP52			USP52 shRNA+USP52∆WD40
	4	15	15	0				11	0	25	12				0	187	195	181	205	181	189	205	181	189	180	191	202
	14	14	19	13				11	1	21	0				1	163	167	150	130	110	115	171	155	159	125	120	107
	46	6	10	2				8	5	3	1				2	145	147	163	99	75	88	125	137	123	79	75	88
	6	8	15	7				29	2	7	3				3	123	120	102	65	52	48	113	89	107	40	47	50
	23	1	4	15				10	23	23	2				4	68	80	91	33	30	23	70	63	78	43	35	30
	23	4	24	16				6	3	33	8
	11	5	11	6				2	7	20	5
	6	5	19	0				18	0	6	4					187.667			191.667			191.667			191
	17	4	5	0				5	6	17	5
	5	5	7	14				24	19	11	2
	24	2	3	4				9	6	3	1				0	99.6447	103.908	96.4476	106.957	94.4348	98.6087	106.957	94.4348	98.6087	94.2408	100	105.759
	16	0	13	0				13	4	6	15				1	86.8561	88.9876	79.9289	67.8261	57.3913	60	89.2174	80.8696	82.9565	65.445	62.8272	56.0209
	9	4	3	4				2	0	12	11				2	77.2646	78.3304	86.8561	51.6522	39.1304	45.913	65.2174	71.4782	64.1739	41.3613	39.267	46.0733
	35	0	5	5				25	1	16	6				3	65.5417	63.9432	54.3517	33.913	27.1304	25.0435	58.9565	46.4348	55.8261	20.9424	24.6073	26.178
	11	3	12	0				27	7	30	2				4	36.2345	42.6288	48.4902	17.2174	15.6522	12	36.5217	32.8696	40.6956	22.5131	18.3246	15.7068
	22	5	4	8				13	1	13	0
	4	0	4	17				11	8	22	0
	17	3	19	0				19	0	8	1
	17	0	11	0				6	1	3	6
	6	1	21	14				20	1	16	4
	19	9	3	0				8	8	10	4
	6	2	3	0				7	2	14	0
	7	0	18	0				29	0	4	17				Figure 3I
	61	0	6	0				17	2	4	5
	11	3	3	10				1	6	6	2				0	209	200	196	168	176	180	166	179	174	111	134	124
	4	0	18	13				5	1	39	2				0.25	172	177	168	97	95	87	141	140	150	63	85	71
	7	2	2	14				4	6	17	6				0.5	158	159	166	85	81	88	115	131	125	49	67	60
	2	8	0	0				16	4	24	15				1	132	151	143	59	69	70	99	111	108	42	62	51
	13	0	0	13				4	2	13	11				1.5	110	130	123	43	58	51	82	87	94	37	50	39
	18	15	12	0				8	7	14	4
	2	7	4	19				4	3	30	0
	4	0	0	0				3	11	11	8					201.667			174.667			173			123
	5	0	14	0				2	22	15	4
	3	9	6	17				4	2	5	2
	19	0	24	7				8	20	35	0				0	103.98	99.5025	97.5124	96.1836	100.764	103.054	95.9538	103.468	100.578	90.2439	108.943	100.813
	14	1	10	1				8	20	13	3				0.25	85.5721	88.0597	83.5821	55.5346	54.3895	49.8094	81.5029	80.9249	86.7052	51.2195	69.1057	57.7236
	17	10	8	8				26	13	11	7				0.5	78.607	79.1045	82.5871	48.6643	46.3742	50.3819	66.474	75.7225	72.2543	39.8374	54.4716	48.7805
	2	8	12	0				11	6	23	3				1	65.6716	75.1244	71.1443	33.7788	39.504	40.0765	57.2254	64.1619	62.4278	34.1463	50.4065	41.4634
	22	13	4	0				13	7	16	2				1.5	54.7264	64.6766	61.194	24.6184	33.2062	29.1986	47.3989	50.289	54.3353	30.0813	40.6504	31.7073
	7	23	0	4				3	20	11	0
	5	19	1	12				20	14	16	13
	3	11	14	16				19	11	7	3
	2	5	5	23				11	11	6	29
	2	0	3	0				31	7	12	6
	2	4	1	6				10	8	8	5
	3	9	13	15				5	2	12	19
	3	2	3	9				8	10	17	6
	15	1	8	0				30	16	17	8
	2	13	1	7				36	6	21	9
	6	7	9	14				5	0	19	10
	2	18	16	0				20	3	12	9
	2	3	15	0				26	2	10	0
	15	12	5	19				8	2	8	8
	0	1	13	16				16	17	10	21
	15	5	28	1				2	2	20	2
	25	0	0	15				14	15	9	2
	2	3	10	19				6	24	9	20
	5	4	1	6				3	20	17	1
	2	5	7	1				11	1	9	5
	7	3	1	13				22	1	5	6
	2	6	4	0				13	10	15	10
	21	17	30	4				21	3	6	3
	5	1	2	0				6	2	6	15
	2	2	7	11				4	3	32	0
	24	6	0	14				16	10	12	10
	18	2	7	4				13	4	8	6
	2	0	16	22				8	11	3	3
	7	3	0	10				16	6	10	2
	3	0	19	2				9	4	15	0
	4	0	6	0				15	0	25	23
	13	7	6	0				12	11	20	5
	8	1	1	3				9	0	14	9
	15	0	6	11				14	6	11	5
	6	13	1	0				7	8	20	7
	4	0	6	0				6	2	11	9
	15	0	12	1				8	4	14	1
	18	13	1	11				21	5	5	0
	11	8	17	3				12	1	8	16
	18	3	7	18				17	8	19	9
	6	9	11	1				2	15	28	3
	4	2	0	6				19	2	24	2
	15	3	12	2				14	21	27	30
	3	18	12	13				14	1	15	15
	16	5	10	6				22	2	3	4
	29	2	1	0				16	1	33	4
	3	3	23	9				5	5	19	0
	19	1	9	1				8	1	3	7
	5	0	18	8				2	2	5	7
	6	14	18	3				2	21	19	9
	7	5	18	4				19	2	30	11
	5	0	13	7				9	14	25	15
	13	14	4	0				11	3	8	4
	13	6	17	20				32	0	10	25
	6	9	8	6				28	1	16	4
	8	0	1	6				3	14	34	5
	10	10	10	2				14	6	14	4
	2	2	13	10				13	1	18	0
	4	0	19	7				8	12	8	1
	11	8	3	0				8	4	6	12
	11	4	1	0				21	3	10	6
	5	0	23	0				22	16	2	2
	16	12	12	0				15	13	1	13
	11	1	6	3				8	4	19	5
	17	6	1	0				7	7	10	6
	14	7	15	0				21	8	12	3
	14	1	11	0				6	2	1	14
	2	3	2	0				15	0	12	1
	4	0	0	0				18	2	4	0
	2	0	29	0				33	1	23	4
	2	0	9	0				21	3	2	4
	13	6	6	0				24	1	4	12
	2	0	23	0				11	1	6	27
	8	14	17	3				20	8	26	1
	14	6	0	0				20	13	10	25
	11	10	10	0				11	3	5	16
	17	0	15	10				30	14	20	31
	4	8	19	0				10	16	26	0
	20	2	2	1				33	4	16	20
	11	6	1	0				22	0	13	20
	30	7	0	0				27	12	48	1
	16	5	3	0				20	1	25	10
	14	5	9	0				27	5	4	6
	12	10	23	0				23	5	10	20
	7	14	8	4				9	14	14	5
	15	3	9	0				25	1	9	20
	2	7	2	0				24	9	41	13
	9	9	18	4				16	8	11	3
	5	9	5	7				16	3	15	12
	10	0	18	0				23	1	17	11
	18	10	21	19				7	2	26	36
	1	23	12	0				5	6	8	0
	7	0	1	0				10	0	10	7
	4	0	23	3				3	0	9	36
	19	0	19	7				25	0	10	17
	9	1	12	13				23	0	9	4
	3	3		0					1	16	7
	16	8		12					1	11	2
	13	4		13					1	6	2
	6	8		23					3	6	0
	15	12		5					9	4	3
	20	1		3					6	15	0
	13	2		0					10	11	6
	8	12		2					7	16	5
	13	8		0					2	6	10
	16	1		2					3	19	3
	15	4		13					4	12	2
	14	2		6					13	16	5
	6	6		2					5	10	0
	4	14		3					9	42	23
	3	6		2					2	32	0
		10		7					10		0
		0		1					5		15
		9		1					5		13
		1		1					10		8
		9		5					13		3
		5		2					0		0
		7		0					4		27
		6		3					3		7
		13		0					0		3
		8		11					11		20
		11		12					12		22
		15		8					8		21
		4		3					3		3
											8
											3
											13
											29

## Sheet: Figure 4
Figure 4C							Figure 4D							Figure 4A
	Control shRNA+ CtIP WT	USP52 shRNA+ CtIP WT	Control shRNA+ CtIP 2KR	USP52 shRNA+ CtIP 2KR				Control shRNA+ CtIP WT	USP52 shRNA+ CtIP WT	Control shRNA+ CtIP 2KR	USP52 shRNA+ CtIP 2KR
	21	9	19	33				17	1	13	6
	16	5	20	0				36	2	33	39
	17	5	24	26				22	18	29	15
	16	17	26	28				28	1	16	16
	0	2	42	14				37	2	3	34
	6	12	33	16				18	2	34	38
	8	8	21	12				33	4	26	34
	12	7	11	26				35	1	32	21
	0	4	42	14				34	20	49	18
	6	10	16	17				30	15	12	42
	11	6	17	29				4	24	26	38
	22	7	5	7				18	36	24	20
	0	4	37	6				32	27	19	36
	10	18	30	17				53	27	26	23
	8	18	21	30				35	9	19	10
	5	11	45	2				20	16	40	6
	33	8	16	14				29	18	8	10
	0	10	21	32				5	19	30	23
	17	13	4	31				34	26	23	44
	17	13	24	15				10	1	30	46
	9	20	3	17				11	8	36	36
	5	0	4	5				2	0	26	13
	14	13	24	7				27	12	46	42
	0	14	35	0				16	4	30	30
	15	9	3	4				32	16	33	40
	24	10	6	10				22	22	40	10
	9	0	18	19				30	15	26	26
	21	6	10	15				24	2	29	8
	32	6	17	14				30	25	25	9
	16	10	16	8				35	9	17	43
	18	11	17	4				22	1	27	6
	18	13	30	7				39	13	31	15
	20	5	23	0				17	2	29	18
	1	12	20	36				22	0	35	18
	33	4	11	1				15	11	45	7
	11	20	14	0				28	8	37	13
	19	21	20	20				24	0	22	14
	30	5	5	20				40	19	18	18
	31	0	30	24				3	22	29	19		Figure 4B
	6	17	29	16				28	17	18	44
	15	4	13	5				31	20	8	24				Ctrl shRNA+CtIP WT			USP52 shRNA+CtIP WT			Ctrl shRNA+CtIP 2KR			USP52 shRNA+CtIP 2KR
	25	2	3	22				28	19	36	11			DSB 335	14.476	12.0918	16.3757	7.47952	4.16111	4.74491	21.6513	27.8532	14.8689	19.1655	18.8985	14.3783
	20	4	6	13				40	13	15	16			DSB 1618	9.77183	10.9536	7.98484	4.09749	3.93534	7.56841	9.90587	11.0484	11.8563	9.05909	10.495	8.86645
	24	16	1	8				19	16	18	40			DSB 3500	1.42708	1.33301	1.39138	0.385216	0.432201	0.405621	1.03105	1.68917	0.995615	1.04117	1.03285	1.63513
	16	4	23	20				33	12	9	7
	17	6	6	5				35	11	67	7
	7	0	14	8				9	11	24	29
	17	12	1	2				42	1	22	32
	22	22	17	8				30	5	22	13
	9	7	6	3				24	6	35	5		Figure 4E			Ctrl shRNA			USP52 shRNA
	19	1	11	12				37	9	25	1				CtIP WT	101.215	100.653	98.1309	67.612	76.6184	73.3124
	19	8	17	16				17	30	23	11				CtIP 2KR	93.9622	100.679	96.252	88.1886	87.5175	101.441
	10	14	4	5				24	12	47	11
	20	10	12	6				36	5	12	39
	17	4	5	17				8	5	34	15
	30	17	12	19				16	10	3	23
	28	16	14	16				30	1	32	60
	14	7	17	18				0	2	48	8
	16	10	11	15				13	16	30	33
	18	4	9	9				20	10	28	22
	17	8	11	6				2	5	17	41		Figure 4F
	8	17	10	19				25	29	0	6
	17	6	14	12				35	3	42	4
	20	6	41	8				16	36	16	61
	17	9	22	16				20	22	17	7
	18	7	18	12				9	19	11	47
	24	6	18	21				44	2	39	6
	12	9	19	4				57	13	15	19
	20	22	8	16				46	9	18	8
	10	8	23	18				6	10	35	21
	8	3	26	15				35	4	23	22
	22	1	32	18				4	8	7	40
	10	16	8	3				25	10	21	30
	0	2	19	9				8	15	27	11
	2	1	5	17				31	6	23	20
	17	0	14	14				9	15	24	27
	0	2	32	26				6	7	41	5
	27	3	37	16				5	15	30	33
	0	6	17	12				7	15	19	16
	26	5	13	11				7	5	8	10
	14	5	32	22				17	1	14	19
	15	0	6	25				5	21	11	37
	24	24	13	23				48	13	22	13
	15	3	17	0				14	12	15	8
	2	12	31	3				10	13	7	15
	3	2	30	3				14	17	34	16
	34	6	15	8				24	12	28	33
	1	15	2	17				13	19	32	36
	32	1	26	0				40	6	5	7
	1	5	11	7				30	11	23	11
	1	0	5	22				11	12	16	7
	10	4	1	23				45	19	15	26
	16	21	11	0				22	10	43	15
	19	23	8	14				13	10	16	30
	19	18	29	3				21	9	17	19
	14	8	0	26				19	1	23	7		Figure 4G
	13	3	42	5				1	25	36	26
	12	20	5	17				16	0	6	31				Ctrl shRNA+CtIP WT			USP52 shRNA+CtIP WT			Ctrl shRNA+CtIP 2KR			USP52 shRNA+CtIP 2KR
	11	4	4	4				31	4	46	12			0	190	215	183	207	222	199	178	199	203	175	187	192
	19	1	14	31				13	22	17	26			1	167	149	173	106	121	132	170	162	188	147	157	169
	13	0	13	0				38	3	32	5			2	150	162	138	83	97	82	153	169	162	160	140	157
	18	6	12	20				11	3	42	10			3	103	99	93	35	57	38	116	89	103	120	109	105
	30	9	10	4				21	22	41	28			4	93	89	85	27	35	20	95	87	101	71	79	83
	1	2	6	5				23	12	28	4
	13	0	9	28				34	13	23	38
	17	17	15	17				7	14	45	16				196			209.333			193.333			184.667
	20	7	17	6				41	6	16	12
	19	2	8	13				31	23	29	16
	12	2	6	10				23	3	11	27			0	96.9388	109.694	93.3673	98.8855	106.051	95.0638	92.0691	102.931	105	94.7653	101.264	103.971
	6	0	6	6				19	14	27	11			1	85.2041	76.0204	88.2653	50.637	57.8026	63.0574	87.9312	83.7932	97.2415	79.6029	85.018	91.5162
	15	8	11	14				39	27	31	32			2	76.5306	82.6531	70.4082	39.6497	46.3377	39.172	79.1381	87.4139	83.7932	86.6426	75.8123	85.018
	18	13	8	4				13	26	37	32			3	52.551	50.5102	47.449	16.7198	27.2293	18.1529	60.0001	46.0346	53.276	64.9819	59.0253	56.8592
	14	0	18	9				16	8	28	8			4	47.449	45.4082	43.3673	12.8981	16.7198	9.55416	49.138	45.0001	52.2415	38.4476	42.7798	44.9458
	28	10	35	2				26	22	8	9
	16	4	15	6				9	23	33	22
	22	9	4	6				15	6	12	16
	18	7	33	23				35	11	51	16
	16	13	8	12				45	26	36	28		Figure 4H
	19	17	15	10				7	21	8	13
	24	0	18	6				12	34	15	7				Ctrl shRNA+CtIP WT			USP52 shRNA+CtIP WT			Ctrl shRNA+CtIP 2KR			USP52 shRNA+CtIP 2KR
	14	10	18	15				13	10	13	28			0	177	168	170	173	161	170	174	168	170	152	146	137
	21	16	7	15				21	16	24	6			0.25	138	149	147	117	123	109	160	162	155	133	137	121
	6	9	39	4				12	0	27	7			0.5	131	125	121	87	99	90	149	158	140	119	137	127
	11	0	7	13				33	7	24	6			1	92	105	83	45	63	51	91	110	100	82	97	86
	3	1	31	9				6	4	7	25			1.5	69	73	58	27	32	26	59	72	47	47	61	49
	20	0	6	11				6	15	24	32
	27	5	48	14				34	2	32	42
	15	10	26	11				17	4	26	28				171.667			168			170.667			145
	23	9	35	18				29	2	46	16
	0	0	11	19				25	8	5	22			0	103.107	97.8645	99.0295	102.976	95.8333	101.19	102.353	98.8235	100	104.828	100.69	94.4828
	0	0	9	0				12	1	28	36			0.25	80.3887	86.7965	85.6314	69.6429	73.2143	64.881	94.1176	95.2941	91.1765	91.7241	94.4828	83.4483
	17	0	5	2				18	3	22	24			0.5	76.311	72.8158	70.4857	51.7857	58.9286	53.5714	87.6471	92.9412	82.3529	82.069	94.4828	87.5862
	25	0	13	11				5	2	34	36			1	53.5924	61.1653	48.3497	26.7857	37.5	30.3571	53.5294	64.7059	58.8235	56.5517	66.8966	59.3103
	2	4	8	23				29	0	14	5			1.5	40.1943	42.5244	33.7865	16.0714	19.0476	15.4762	34.7059	42.3529	27.6471	32.4138	42.069	33.7931
	26	3	20	25				32	19	26	24
	7	2	9	18				2	8	3	8
	0	0	22	16				31	22	18	50
	5	0	8	18				8	10	50	41
	1	0	3	37				39	16	28	15
	10	8	0	12				5	13	14	43
	6	2	1	9				6	19	23	6
	27	7	8	9				23	18	33	9
	22	11	10	6				12	24	13	43
	22	1	12	18				10	17	39	4
	20	10	18	14				16	21	46	30
	24	2	13	7				6	2	40	5
	20	17	4	11				47	33	18	8
	22	7	28	11				3	3	47	45
	14	20	6	11				35	4	36	37
	17	16	35	9				29	16	15	13
	27	15	1	19				36	4	33	28
	16	1	2	18				33	24	21	3
	19	0	26	14				35	1	42	16
	19	10	20	23				26	0	29	13
	18	15	24	19				20	0	31	26
	24	8	21	24				7	6	7	28
	15	9	0	0				32	9	34	3
	2	0	29	7				27	28	38	12
	4	3	28	13				8	49	25	17
	16	13	26	0				20	5	4	8
	5	18	14	12				47	8	41	36
	18	10	12	21				24	2	13	26
	16	1	9	15				27	9	25	10
	0	17	19	13				19	1	18	18
	2	9	9	27				34	2	6	31
	32	23	10	16				16	1	43	38
	20	0	21	19				14	11	37	33
	15	2	10	14				22	6	32	27
	6	7	17	23				22	18	49	21
	22	11	20	21				7	3	28	16
	9	1	6	13				39	14	27	11
	10	6	28	9				2	7	8	24
	12	16	11	13				2	21	15	14
	11	23	3	24				1	11	48	13
	14	2	3	15				14	20	32	12
	11	4	23	13				15	17	23	20
	17	3	18	6				5	0	23	7
	10	15	24	3				16	14	26	24
	17	4	4	9				24	25	3	13
	14	2	28	24				11	13	26	14
	8	4	17	0				37	0	33	57
	11	3	25	15				22	13	14	35
	3	7	12	14				31	6	23	34
	18	22	20	25				30	16	28	26
	13	18	14	18				7	5	16	7
	20	19	25	19				16	25	2	21
	14	23	18	24				19	4	13	49
	9	13	24	23				10	18	18	43
	3	9	21	11				21	5	41	50
	5	2	5	22				14	8	22	42
	23	26	5	12				22	26	36	31
	7	14	6	3				22	9	32	38
	9	22	1	10				3	0	18	37
	1	20	17	15				31	54	16	27
	13	18	21	15				9	8	18	39
	13	4	4	16				14	5	31	41
	18	18	20	12				23	1	41	19
	9	7	16	13				4	7	26	26
	31	17	2	28				1	22	18	45
	9	18	5	16				10	33	5	16
	14	13	5	12				22	30	13	33
	8	23	19	26				21	18	21	35
	31	15	18	23				31	17	24	9
	21	11	8	6				29	28	20	14
	11	3	20	1				28	31	11	43
	1	2	14	29				33	6	15	11
	26	0	5	11				36	9	17	14
	26	0	19	12				28	5	20	13
	21	9	9	4				17	3	5	7
	11	2	17	20				25	19	11	14
	0	6	1	11				15	10	5	35
	12	3	1	21				11	20	5	21
	21		8	23				30	17	13	11
	20		5	21				40	10	21	6
	10		18	13				34	19	24	32
	14		11					51	17	11	5
	22		22					16	7	22	19
									2	12	27
									5	5	3
											3
											21
											24
											9
											9
											6
											12
											27
											21

## Sheet: Figure 5
Figure 5D							Figure 5E										Figure 5A						Figure 5B
	control shRNA	USP52 shRNA	USP53 shRNA+WT USP52	USP54 shRNA+ USP52 S1003A				control shRNA	USP52 shRNA	USP53 shRNA+WT USP52	USP54 shRNA+ USP52 S1003A
	3	0	23	12				12	3	18	1
	28	3	18	6				17	4	14	0
	32	1	6	13				10	14	2	6
	4	8	12	4				14	1	6	5
	34	0	26	2				8	6	15	2
	18	2	49	12				0	15	5	26
	28	8	17	5				4	6	23	8
	1	13	17	4				9	0	9	4
	34	10	6	20				11	0	27	10
	1	7	6	7				1	15	8	7
	20	1	31	0				14	1	12	4
	0	0	5	0				9	1	12	11
	18	18	2	0				13	1	13	26
	0	2	5	6				0	7	10	14
	15	1	17	17				29	8	7	9
	25	6	21	16				20	21	19	9
	14	4	15	9				10	1	7	18
	17	8	11	20				12	5	21	6
	23	7	8	0				14	0	18	0
	27	0	10	5				10	3	9	7
	20	6	18	1				13	5	18	2
	23	5	21	0				9	3	11	10
	12	0	0	12				12	13	8	0
	20	2	13	3				10	5	8	7
	17	12	28	5				13	14	0	2
	26	12	14	24				14	7	3	5
	18	3	12	8				1	7	2	5						Figure 5C
	26	10	20	17				18	14	0	0
	22	19	28	18				1	19	3	0
	13	0	15	6				4	5	8	18
	16	8	25	6				11	14	27	11
	14	23	10	7				1	17	9	17
	20	0	6	2				20	1	9	12
	13	0	17	1				15	1	10	7
	5	11	21	7				18	0	9	0
	34	2	25	0				13	19	9	1													Figure 5F
	19	10	14	13				16	17	1	10														control shRNA	USP52 shRNA	USP52 shRNA+WT USP52	USP52 shRNA+ USP52 S1003A
	16	0	21	0				16	1	19	24														98.2132	77.9185	99.2769	67.9339
	10	18	9	18				9	2	5	6														88.2031	70.7871	96.4314	61.9933
	8	9	18	0				12	8	6	7														116.793	67.3508	90.2475	73.0501
	6	10	9	21				7	3	5	13
	3	7	13	27				12	2	16	7
	24	11	17	0				11	3	8	7
	17	9	12	0				10	10	3	7
	28	2	7	4				11	16	10	14
	20	0	19	15				1	9	13	12
	6	14	6	6				6	3	14	16
	28	18	14	25				16	0	16	13
	17	9	12	6				14	2	12	0
	16	19	23	29				0	5	10	3
	14	17	16	7				9	1	11	14
	21	8	37	0				8	18	9	6
	16	0	5	4				2	18	14	2
	10	17	19	2				4	1	18	7
	17	26	17	30				8	2	4	6
	0	0	10	0				11	2	8	19
	16	0	4	11				13	14	1	5
	30	21	28	19				10	0	13	13
	29	17	5	13				29	1	18	1
	7	10	27	15				15	2	10	8
	15	0	39	7				8	14	0	15
	15	20	19	17				10	15	3	8
	8	14	11	19				13	8	2	15
	17	0	9	14				11	7	25	7
	1	0	20	10				20	15	9	12
	20	11	1	18				4	0	8	0
	4	8	39	20				8	15	9	3						Figure 5G								Figure 5H
	28	0	31	19				22	7	21	0
	25	16	37	10				3	3	11	11
	20	12	28	14				13	10	15	0
	27	16	15	10				6	8	10	1
	31	17	26	13				1	4	9	1
	18	9	30	7				5	1	16	0
	17	0	28	6				6	4	11	0
	30	3	7	2				2	3	9	0
	17	10	3	8				8	14	3	5
	12	6	2	2				4	10	0	0
	17	0	16	6				2	0	0	18
	27	17	0	17				1	6	5	0
	13	17	11	16				12	7	8	1
	28	1	38	6				11	11	6	18
	9	13	2	9				12	1	1	0
	22	0	23	0				8	13	23	0
	17	6	25	8				13	1	3	4
	20	13	17	0				16	1	16	0
	12	9	2	4				19	8	15	16
	25	22	31	6				14	5	7	0
	28	9	26	7				4	4	2	0
	35	3	18	15				11	5	19	5
	21	2	25	6				18	12	9	19
	32	0	27	9				13	6	4	4
	8	0	18	0				6	0	3	11
	26	5	7	3				2	1	5	8
	24	4	9	0				16	1	9	23
	11	4	21	21				16	20	4	25
	24	0	40	22				17	0	15	12
	0	0	39	13				11	12	14	24
	31	20	14	0				13	3	9	5
	24	0	26	18				29	1	17	8
	18	6	0	0				7	2	5	2
	24	9	35	1				11	5	23	6
	16	7	24	2				37	0	0	15
	9	10	10	0				4	6	14	18
	18	18	4	23				12	7	9	7
	11	12	23	20				25	7	1	11
	30	1	10	6				6	0	17	5
	33	5	13	7				7	14	0	3
	4	11	23	18				16	12	10	16
	21	10	2	5				0	10	4	5
	10	19	26	0				8	14	16	5
	7	13	3	17				14	9	5	10
	15	0	22	24				21	11	3	0
	5	1	12	14				17	0	26	26						Figure 5I
	33	27	17	9				23	0	1	13
	33	27	38	4				13	3	14	2
	32	17	11	4				11	9	0	7
	0	13	4	15				14	1	17	8
	10	0	12	1				4	5	1	7
	17	15	15	16				23	7	0	2
	27	11	6	2				9	6	22	3
	39	30	38	10				15	0	14	0
	25	22	23	2				23	10	21	3
	13	15	22	11				16	2	2	8
	23	16	20	1				11	14	13	0
	6	0	24	19				19	11	4	1
	9	23	34	3				8	8	1	10
	27	15	37	10				9	2	24	11
	1	24	32	0				3	16	3	0
	7	0	27	10				20	1	3	3
	18	3	26	0				3	0	11	16
	0	11	27	0				8	1	5	6
	0	19	24	0				6	14	7	3
	11	16	19	2				11	3	2	0
	22	6	28	4				15	19	21	0
	23	22	19	0				6	1	6	2
	4	3	24	2				7	7	6	22
	13	13	0	24				6	7	9	20
	28	14	13	17				21	5	16	0
	23	17	27	15				3	13	2	2
	4	16	14	14				14	6	13	8
	23	20	28	4				5	0	9	8
	7	23	30	0				3	9	13	7
	7	7	21	17				24	6	15	2
	6	26	6	24				23	1	7	12
	7	2	33	18				7	8	19	12
	5	11	19	7				19	3	23	18
	10	20	26	20				0	7	0	0
	20	23	12	5				10	1	1	6
	29	5	16	14				3	0	11	12
	4	0	8	3				10	4	3	3						Figure 5J
	10	17	13	28				9	8	12	3							control shRNA			USP52 shRNA			USP52 shRNA+WT USP52			USP52 shRNA+ USP52 S1003A
	12	17	6	13				4	8	10	27						0	186	171	197	188	197	178	192	189	211	191	185	198
	23	1	26	2				8	5	18	0						1	180	167	172	129	137	113	162	150	169	105	117	115
	7	2	1	13				10	0	18	4						2	169	161	147	90	95	87	145	157	160	84	81	93
	16	10	11	5				10	11	3	17						3	120	110	105	53	45	53	129	147	112	58	54	68
	6	17	24	21				11	6	2	0						4	75	69	59	30	18	20	67	73	81	37	31	26
	32	5	34	0				5	4	12	7
	11	3	21	0				5	3	9	0							184.667			187.667			197.333			191.333
	35	0	6	0				9	10	2	3
	29	0	1	0				15	2	7	9
	14	26	0	1				4	1	3	16						0	100.722	92.5993	106.679	100.178	104.973	94.849	97.2975	95.7772	106.926	99.826	96.6901	103.485
	12	4	12	1				6	3	17	13						1	97.4729	90.4332	93.1408	68.7389	73.0018	60.2131	82.0947	76.0136	85.642	54.8781	61.1499	60.1046
	23	1	7	16				14	2	14	21						2	91.5162	87.1841	79.6029	47.9574	50.6217	46.3588	73.4799	79.5609	81.0812	43.9025	42.3346	48.6064
	11	17	29	0				11	5	5	9						3	64.9819	59.5668	56.8592	28.2416	23.9787	28.2416	65.3717	74.4934	56.7569	30.3136	28.223	35.5401
	31	6	25	9				23	5	9	9						4	40.6137	37.3646	31.9495	15.9858	9.59147	10.6572	33.9528	36.9933	41.0474	19.338	16.2021	13.5889
	26	22	24	0				15	4	17	1
	24	1	15	0				23	0	17	14
	32	11	22	0				0	13	16	2
	20	3	29	5				4	4	8	6
	37	12	11	24				16	14	13	12						Figure 5K
	19	7	4	14				9	8	14	0							control shRNA			USP52 shRNA			USP52 shRNA+WT USP52			USP52 shRNA+ USP52 S1003A
	28	4	26	0				6	13	5	1						0	133	132	129	126	124	130	139	143	133	132	127	128
	3	11	22	1				12	4	5	10						0.25	110	119	106	72	77	65	111	126	117	82	89	80
	7	2	1	29				4	2	10	8						0.5	94	103	91	62	50	48	90	104	87	53	70	65
	29	1	16	10				0	12	13	1						1	63	67	72	37	36	33	58	78	63	34	47	35
	9	0	28	12				4	4	9	1						1.5	34	38	28	13	11	17	35	49	40	25	20	17
	2	3	22	23				8	14	23	6
	23	13	0	0				15	7	3	17
	25	15	25	0				14	0	18	15							131.333			126.667			138.333			129
	16	14	3	1				4	4	17	9
	24	15	8	6				4	0	26	20
	6	0	32	12				5	7	17	0
	24	15	18	27				6	6	13	6						0	101.269	100.508	98.2236	99.4737	97.8947	102.632	100.446	103.336	96.1099	102.326	98.4496	99.2248
	4	13	11	19				1	8	8	7						0.25	83.7566	90.6094	80.7109	56.8421	60.7895	51.3158	80.212	91.0514	84.5478	63.5659	68.9922	62.0155
	27	0	29	1				7	1	9	1						0.5	71.5738	78.4266	69.2895	48.9474	39.4737	37.8947	65.0367	75.1536	62.8689	41.0853	54.2636	50.3876
	20	22	14	12				5	1	0	5						1	47.9697	51.0154	54.8225	29.2105	28.421	26.0526	41.9126	56.3652	45.5257	26.3566	36.4341	27.1318
	31	18	12	27				9	3	5	8						1.5	25.8884	28.9341	21.3199	10.2632	8.68421	13.421	25.2921	35.4089	28.9052	19.3798	15.5039	13.1783
	19	0	2	3				10	3	20	0
	25	34	27	26				19	1	10	0
	25	25	17	1				14	12	16	13
	5	7	22	16				24	2	7	4
	28	15	22	12				11	3	2	6
	11	11	2	9				16	18	8	13
	24	20	14	0				15	17	0	7
	19	22	17	12				2	0	16	4
	13	22	31	5				3	6	17	9
	14	26	16	10				12	1	18	8
	2	13	5	28				14	2	9	4
	28	14	32	11				8	11	3	10
	13	15	15	25				4	3	16	11
	26	8	27	7				11	11	22	1
	7	17	14	14				0	6	12	4
	23	0	19	8				15	11	6	0
	18	6	23	4				23	4	18	7
	17	9	3	18				16	13		0
	10	9	25	3				7	8		16
	5	15	24	2				20	0		3
		41						11	4		21
		1						7	12		13
		4						13	5		2
		11						12	11		12
		23						12			18
		12						6			1
		4						4			1
		25						18			2
		0									5
		16									1
		20									9
		0									2
											0
											0
											0
											0
											1
											3
											2
											2
											2
											12
											5
											2
											7
											1
											5
											8

## Sheet: Figure 6
Figure 6B
	NS					PARPi
control shRNA	524.09	430.26	329.64	712.33	490.06	187.75	157.92	222.79	282.21	189.37
USP52 shRNA	363.02	623.88	310.69	519.82	278.62	50.54	74.25	38.06	51.65	18.49
USP52 shRNA+CtIP WT	800.35	312.01	431.71	492.42	341.37	61.68	54.79	69.48	82.86	63.58
USP54 shRNA+CtIP KR	600.85	537.54	419.05	685.29	336.17	286.65	221.3	252.19	225.6	191.66
Figure 6C
		control shRNA+NS					control shRNA+RARPi					USP52l shRNA+NS					USP52 shRNA+RARPi					USP52l shRNA+CtIP WT+NS					USP52 shRNA+CtIP WT+RARPi					USP52l shRNA+CtIP 2KR+NS					USP52 shRNA+CtIP 2KR+RARPi
	0	75.645	82.908	80.314	72	74.0767	83.1746	80.3159	75.1464	65.2724	68.2986	64.3063	92.3351	81.532	63.5885	73.4331	58.608	78.252	72.8433	82.7208	43.0059	80.6013	67.3188	72.4807	124.988	94.2641	87.9644	74.2623	71.632	84.5325	65.3544	66.1305	83.835	56.231	49.3011	72.1293	94.8209	95.6456	73.8077	74.2986	68.2167
	1	130.365	150.852	153.278	281.378	141.372	78.7525	104.263	82.6653	67.054	101.506	98.5889	157.896	140.467	363.992	131.628	49.5944	89.8819	69.12	59.8757	45.36	253.236	95.1096	180.614	255.329	224.007	106.562	87.1534	78.1493	81.4127	83.5924	159.743	232.384	114.715	119.79	211.601	87.898	126.716	92.2309	114.471	92.3274
	2	612.855	531.802	335.299	970.645	518.872	261.599	197.547	195.428	226.352	335.873	304.838	599.255	383.57	656.082	304.43	51.4635	108.335	73.4106	62.7643	50.9194	876.947	276.217	409.491	599.897	415.507	124.039	97.6573	91.8269	92.9543	94.231	465.295	541.578	353.259	767.735	689.161	279.032	330.069	280.802	279.491	192.446
	3	1139.63	798.402	664.299	1509.79	958.486	596.194	312.907	541.939	438.965	524.138	623.82	1342.37	600.332	1092.17	608.611	82.945	130.246	84.9869	77.779	56.1276	1649.83	443.54	775.918	887.045	653.46	164.908	115.322	92.5089	108.285	115	941.875	1122.22	703.055	1140.91	1051.55	583.153	633.934	600.819	394.284	483.604

## Sheet: Figure S1
S1A
S1B								S1C
S1D						S1E							S1F						S1G
Figure S1I												Figure S1J

## Sheet: Figure S2
Figure S2A						Figure S2B						Figure S2C
	Control shRNA	USP52 shRNA-1	USP52 shRNA-2				Control shRNA	USP52 shRNA-1	USP52 shRNA-2
	1.13877	0.58632	0.166035				1.23851	0.359843	0.527429			Ctrl	USP52-1	USP52-2
	1.08092	0.329367	0.456058				0.663412	0.364977	0.301337			106.589	101.97	97.4217
	0.967946	0.288919	0.478352				0.848498	0.308461	0.434251			97.2619	97.7386	102.115
	0.900167	0.25114	0.0915704				0.511291	0.561859	0.442299			96.1638	91.3189	95.556
	0.913117	0.597201	0.185999				1.11086	0.37871	0.406632
	1.28753	0.368707	0.425998				1.11597	0.457819	0.436745
	0.904659	0.462351	0.164774				1.08109	0.378855	0.401626
	0.708227	0.468893	0.151039				1.33898	0.596155	0.338894
	0.381306	0.386446	0.246776				1.2622	0.354625	0.372222
	1.20287	0.628851	0.666025				1.15127	0.405274	0.303331
	0.560451	0.588754	0.578338				1.21117	0.464704	0.344233
	0.632241	0.81336	1.05888				0.742752	0.601101	0.565998
	0.730757	0.505038	1.23469				1.14802	0.390824	0.446216
	0.845447	0.537577	0.45017				1.51728	0.588376	0.391533
	0.872468	0.527316	0.143777				2.04809	0.829956	0.318964			Figure S2D
	0.699368	0.595932	0.902833				1.35421	0.583366	0.633171			Ctrl	USP52-1	USP52-2
	0.401438	0.582441	0.472944				1.27314	0.318742	0.647409			98.0421	68.9874	42.886
	0.257877	0.340508	0.923258				0.716673	0.456279	0.409254			85.8544	74.6557	50.0828
	0.211476	0.643082	0.988947				1.15486	0.346664	0.674739			116.101	75.087	42.4612
	0.270279	0.854446	0.425674				0.847536	0.482657	0.736193
	0.945924	0.758476	0.895027				0.930769	0.449444	0.287765
	0.291701	0.498377	1.1839				0.604984	0.796057	0.499363
	0.442888	0.221416	1.3369				0.76118	0.494491	0.302517
	1.3431	0.834818	0.55473				0.736136	0.573324	0.314392
	0.790082	0.407027	0.384504				0.924103	0.415081	0.502886
	0.633582	0.311861	0.59064				1.02543	0.672782	0.530166
	1.49517	0.352534	0.723868				0.72484	0.409422	0.281585			Figure S2E
	1.03353	0.78587	0.575199				1.59065	0.519834	0.333037
	0.866636	0.812996	0.233814				0.986969	0.709374	0.499531
	1.29519	0.890679	0.310676				1.18142	0.342411	0.353398
	1.13505	0.465542	0.39958				1.08656	0.394303	0.456222
	0.589615	0.712422	0.782523				0.785003	0.444444	0.851197
	0.72966	0.142396	0.587849				0.741552	0.366738	0.578895
	1.84122	0.59092	0.532284				0.773074	0.299269	0.26223
	1.22115	0.162328	0.39432				0.709502	1.0289	0.396038
	0.971809	0.156519	0.56652				0.598872	0.464408	0.642635
	1.29005	0.937593	0.523069				1.27496	0.750515	0.411843
	0.828989	0.7093	0.558089				0.480909	0.463756	0.516378
	0.94552	1.08276	0.21204				1.03903	0.583457	0.488544
	0.908177	0.553642	0.51748				1.13591	0.390965	0.597806
	1.04146	0.958034	0.461871				0.654069	0.704523	0.620257
	0.576364	0.288322	0.504826				0.714975	0.56466	0.526172
	0.975176	0.274215	0.469333				0.387344	0.867863	0.660682
	0.617273	0.470686	0.499886				0.863432	0.427604	0.59674
	1.27615	0.448184	0.601524				0.740301	0.298735	0.523304
	1.1503	0.587657	0.435253				1.04121	0.511849	0.432025
	1.27607	0.461126	0.587241				1.09613	0.689444	0.474914
	1.22538	0.494582	0.429733				1.33545	0.503354	0.361174
	0.966337	0.411178	0.250199				0.691475	0.369404	0.262849
	0.983939	0.346273	0.137592				0.646397	0.55065	0.378166
	0.519318	0.804629	0.213421				1.17379	0.326993	0.588436
	0.553758	0.761474	0.442611				0.824641	0.396822	0.217031
	1.33995	0.927213	0.758824				1.41278	0.562854	0.315306
	1.21868	0.353303	0.549166				1.33946	0.443796	0.543573		Figure S2F
	1.26458	0.642318	0.687598				0.737353	0.819611	0.334671
	1.60142	0.868301	0.376326				1.42592	0.617033	0.698935
	1.2576	0.630932	0.26341				1.03281	0.693401	0.496744
	0.60851	0.424873	0.741326				0.876577	0.424091	0.64555
	1.06919	0.338291	0.412727				0.762212	0.722637	0.38296
	0.618298	0.405161	0.403336				0.619625	0.354857	0.444108
	0.937205	0.266897	0.707827				0.699208	0.447211	0.684785
	1.17133	0.336225	0.715105				0.843135	0.686909	0.783453
	0.837868	0.496903	0.781887				1.71886	0.816337	0.584348
	0.469485	0.58325	0.941893				1.58204	0.441173	0.293991
	1.02779	0.705933	0.640556				1.17312	0.518466	0.246644
	1.28767	0.591068	0.61072				1.18729	0.83783	0.583608
	1.33247	0.412591	0.453861				1.02101	0.715947	0.58261
	1.02978	0.368339	0.182044				1.28581	0.698169	0.265787
	1.17394	0.126699	0.435321				0.834159	0.223443	0.323634
	0.88644	0.278918	0.354316				0.836858	0.513823	0.235637
	0.994548	0.585563	0.431859				1.17622	0.687	0.330691
	1.16849	0.253646	0.687786				1.22625	1.1226	0.317327
	0.547328	0.285996	0.441639				0.477964	0.521754	0.221829
	0.932257	0.98223	0.292301				0.703857	0.479517	0.32319
	0.736294	0.175074	0.400946				0.688197	0.273705	0.577425		Figure S2G
	1.0015	0.689144	0.497008				0.703424	0.443022	0.31342
	1.05341	1.04988	0.120013				0.923736	0.575997	0.540094
	1.26897	0.509298	0.286324				0.769534	0.752038	0.298449				Control shRNA				USP52 shRNA				USP52 shRNA+ASF1A
	1.21298	0.789401	0.730109				0.702055	0.516341	0.388336			DSB 335	3.95953	3.20986	5.68819	5.37435	2.57344	1.7612	1.92529	1.66883	1.79604	2.30143	1.97614	0.926075
	0.971325	0.752763	0.538898				0.755229	0.779348	0.489593			DSB 1618	2.20404	2.89121	2.22459	2.18312	0.73794	1.24479	0.638563	0.983148	1.38432	0.99382	0.902952	0.810184
	1.02209	0.472924	0.137788				0.920206	0.612091	0.304286			DSB 3500	0.65319	0.718065	0.665024	0.554767	0.232923	0.299345	0.250409	0.19339	0.218153	0.174957	0.303526	0.257335
	1.65811	0.572877	0.289191				0.952508	0.583632	0.235119
	0.796154	0.74388	0.46254				0.641246	0.656934	0.541556
	1.21788	0.587369	0.425301				0.739777	0.667689	0.337754
	0.485498	1.12434	0.448064				0.762306	0.584812	0.244586
	0.974455	0.317646	0.254246				0.819073	0.797977	0.600822		Figure S2H
	0.798252	0.454181	0.332314				0.817762	0.687424	0.244472				con shRNA	control shRNA+ vector control	control shRNA+ASF1A
	0.696213	0.380321	0.753071				0.956032	0.633289	0.25512				98.7377	70.8167	75.8658
	0.469681	0.751254	0.475286				0.486631	0.702005	0.44391				99.3898	68.0437	71.14
	0.79806	0.78537	0.653735				0.530008	0.728642	0.490393				101.872	70.1809	69.1784
	0.956865	0.543673	0.671029				0.535071	0.536715	0.323456
	0.37171	0.59612	0.63528				0.532106	1.08766	0.410686
	0.666093	0.541364	0.613394				0.712208	0.643418	0.558141
	0.818869	0.922129	1.0258				1.27885	0.567313	0.515403
	0.863753	0.439245	0.410417				1.01269	0.39971	0.729405
	1.16431	0.748127	0.929727				0.960765	0.545456	0.2431
	0.852516	0.537877	0.816143				0.850891	0.654311	0.217004
	0.910864	0.347546	0.376786				0.932662	0.421418	0.369962		Figure S2I
	1.20703	0.301693	0.559606				0.554234	0.356017	0.738772
	0.583085	0.449177	0.668967				0.766488	0.383942	0.634691
	0.408904	0.164041	0.752471				1.06706	0.408185	0.247165
	0.709196	0.828561	0.567036				1.05435	0.403304	0.510726
	0.481411	0.396694	0.584403				0.981744	0.876725	0.612727
	0.70731	0.686874	0.957898				0.67842	0.714922	0.450469
	0.669504	0.161267	0.33685				0.94845	0.789286	0.480082
	0.543397	0.337406	0.476883				0.952394	0.672574	0.303896
	0.388503	0.771723	0.225055				0.845442	0.746565	0.376767
	0.182788	0.898466	0.648731				0.669901	0.547645	0.66546
	0.292778	0.32301	0.451042				0.753575	0.642191	0.499612
	0.677286	0.3352	0.183353				0.954636	1.11093	0.263773
	0.489057	0.31731	0.525603				0.941077	0.557119	0.251418
	1.00415	0.365265	0.478585				1.01888	0.771985	0.348197
	1.46322	0.159345	0.559823				2.07539	0.475227	0.403687
	0.811863	0.433376	0.669532				1.17615	1.11917	0.417474
	0.613987	0.551103	0.483168				0.479285	0.677792	0.46694
	1.16536	0.580079	0.444949				0.584392	0.614794	0.470503
	0.623899	0.51003	0.730497				0.984437	0.55293	0.40601
	0.48581	0.380925	0.539802				1.31695	0.491701	0.303156
	1.13956	0.360393	0.666253				0.863966	0.530993	0.343288
	0.883662	0.566772	0.283134				0.98706	0.467091	0.371469
	1.04908	0.865239	0.505627				1.07508	0.612962	0.384012
	0.879598	0.605492	0.473753				0.633406	0.489899	0.418661
	0.632369	0.648539	0.176551				1.39597	0.691613	0.312849
	1.29763	0.518917	0.314928				1.03558	0.57016	0.402503
	0.664688	0.500398	0.322134				1.46029	0.376508	0.475543
	1.32915	0.327618	0.481491				0.957618	0.382752	0.359295
	1.90127	0.712186	0.136911				1.11061	0.604281	0.456195
	1.3675	0.326797	0.519742				1.01275	0.744252	0.360213
	0.918362	0.439417	0.584038				0.935406	0.696417	0.412835
	0.947802	0.408552	0.553674				1.23985	0.641657	0.50916
	1.36173	0.186319	0.268946				1.39369	0.761428	0.607102
	1.51736	0.312806	0.601416				1.11389	0.711321	0.791243
	0.956581	0.234839	0.754937				0.775065	0.958792	0.342034
	0.985648	0.53411	0.496003				1.29746	0.759451	0.446747
	0.920371	0.563013	0.206836				1.13872	0.577237	0.788587
	1.50949	0.426302	0.380501				1.32736	0.786899	0.434328
	1.02542	0.436342	0.524406				0.553027	0.489606	0.518832
	1.1296	0.796331	0.763568				0.440158	0.430287	0.267972
	1.50155	0.45051	0.535555				0.754825	1.08563	0.389358
	1.51558	0.68946	0.716258				0.513046	0.474292	0.476663
	1.19936	0.577125	0.506743				0.988293	0.391036	0.446976
	1.20609	0.665284	0.81527				0.807525	0.565853	0.4756
	1.09062	0.528469	0.48712				0.987702	0.590336	0.487233
	1.27074	0.491279	0.473296				0.487707	0.791485	0.663412
	1.03112	0.755513	0.459329				1.12884	0.522416	0.294882
	1.00547	0.968623	0.505326				1.25318	0.920536	0.396482
	1.01671	0.482256	0.837208				0.839427	0.699554	0.435219
	1.01111	0.629635	0.766002				1.62263	0.594629	0.564414
	0.622978	0.584651	0.675428				0.672439	0.796951	0.548771
	0.881576	0.27034	0.626697				0.96016	0.421976	0.393641
	1.22438	0.359988	0.74356				1.12977	0.575943	0.556305
	1.21431	0.473	0.670232				0.541186	0.691314	0.460501
	0.913186	0.483489	1.05049				1.40116	0.797795	0.644945
	1.31494	0.555675	1.27382				0.822795	0.530845	0.3302
	0.854162	0.687823	1.265				0.872173	0.823078	0.524887
	1.12933	0.294047	1.00346				1.21951	0.492081	0.330644
	1.39497	0.424132	0.561792				0.68266	0.603639	0.37435
	1.2017	0.529282	0.804986				1.36687	0.752751	0.398963
	0.796243	0.362398	0.366826				1.13672	0.720398	0.463719
	1.1054	0.64082	0.397759				1.06679	0.785672	0.193111
	1.07854	0.632746	0.233422				0.86752	0.660608	0.5064
	1.10343	0.835262	0.517732				2.17936	0.734401	0.839259
	0.887192	0.524822	0.484025				0.958778	0.542881	0.394636
	0.880859	0.366586	0.502944				1.03683	0.560908	0.453972
	1.40662	0.47999	0.200203				1.14384	0.720583	0.546845
	1.53817	0.82732	0.187945				1.10479	0.687639	0.351747
	1.29658	0.527284	0.533445				1.33101	0.456114	0.659311
	1.09457	0.558542	0.275972				0.626343	0.77684	0.606981
	1.35893	0.491983	0.414204				0.897297	0.646353	0.229366
	2.08525	0.443236	0.514878				1.49416	0.47673	0.312395
	1.22927	0.752903	0.581372				1.29957	0.581527	0.555102
	1.0749	0.565307	0.845963				0.768394	0.786973	0.478502
	1.08434	0.507016	0.573978				1.49867	0.704362	0.507143
	1.00006	0.359676	0.714768				0.79756	0.770227	0.562794
	1.35747	0.328263	0.36462				1.16529	1.24347	0.547944
	1.0571	0.291933	0.95309				0.713782	0.765607	0.584472
	1.26239	0.375385	0.596104				0.940701	0.924052	0.435569
	1.39514	0.63504	0.740209				0.493237	1.00767	0.695647
	1.06021	0.439893	0.305948				1.56644	0.746087	0.719222
	0.708563	0.144349	0.369288				1.1432	0.81946	0.717325
	1.07302	0.341569	0.884863				0.987208	0.842691	0.366019
	1.44288	0.643835	0.535747				1.53112	0.821595	0.535733
	1.24842	0.471439	0.932485				1.56985	0.655266	0.55534
	0.990408	1.01829	0.536007				1.38835	0.73037	0.476481
	0.925379	0.168032	0.697474				0.815681	0.426468	0.50015
	0.871408	0.3058	0.372514				1.15781	0.331864	0.327749
	1.32031	0.593878	0.171235				1.47043	0.60531	0.371028
	1.63849	0.523405	0.147528				1.72616	0.707596	0.367744
	1.10788	0.912209	0.50499				1.18398	0.937527	0.410602
	0.974075	1.04399	0.650416				0.739575	0.964252	0.630744
	1.3037	1.0382	0.406874				1.17545	0.674678	0.452994
	1.41842	0.158192	0.639503				0.896803	0.841579	0.670335
	1.67787	0.380669	0.475178				1.07315	0.747321	0.387848
	1.23982	0.515847	0.739256				1.33298	0.46077	0.490228
	1.61791	0.786835	0.500446				1.37602	1.42935	0.472023
	1.22978	0.60815	0.765554				0.939037	0.419703	0.369818
	0.939571	0.548545	0.194086				0.95546	0.671172	0.465191
	1.24649	0.567433	0.220243				1.49052	0.597591	0.456491
	0.908434	0.761242	0.563205				1.31276	0.60263	0.674964
	1.47529	0.525675	0.588202				1.05642	0.586116	0.920579
	0.914875	0.899987	0.44834				1.07084	0.688382	0.71243
	1.45673	0.85407	0.680188				1.36581	0.501995	0.465908
	1.32403	0.355753						0.406666
								0.506295
								0.541445

## Sheet: Figure S3
Figure S3A								Figure S3B									Figure S3C							Figure S3D
															Figure S3G						Figure S3H
Figure S3E							Figure S3F

## Sheet: Figure S4
Figure S4A							Figure S4B						Figure S4C
															Ctrl shRNA+CtIP WT				USP52 shRNA+CtIP WT				Ctrl shRNA+CtIP 2KR				USP52 shRNA+CtIP 2KR
														DSB 335	4.9072	4.36909	4.78245	4.54821	3.79276	1.87752	1.37001	1.29028	4.84237	5.9114	5.02984	3.81816	3.57251	3.03118	3.83684	1.90752
														DSB 1618	2.10973	2.22495	2.07363	1.63419	1.13044	0.752121	0.895935	1.19319	1.57784	2.76573	2.75176	2.26104	2.05623	1.82539	1.83875	0.981229
														DSB 3500	0.610394	0.625144	0.684556	0.76657	0.368821	0.211841	0.250119	0.103957	0.91664	0.722951	0.897652	0.594916	0.390324	0.371274	0.476689	0.338368
													Figure S4D
															Control shRNA+ CtIP WT	USP52 shRNA+ CtIP WT	Control shRNA+ CtIP 2KR	USP52 shRNA+ CtIP 2KR
															100.76	68.1853	86.128	78.5202
															101.982	73.9781	98.4805	82.6523
															97.261	61.4387	93.9526	80.2149
													Figure S4E

[truncated: 1 more sheets: Figure S5]
